# Supplementary material for: Transcription factor binding specificities of the oomycete Phytophthora infestans reflect conserved and divergent evolutionary patterns and predict function
Source: BMC Genomics. 2024 Jul 23;25:710. doi: 10.1186/s12864-024-10630-6 (PMC11267843; doi:10.1186/s12864-024-10630-6)
Supplement: Supplementary file 1 — Supplementary Material 1 [file 12864_2024_10630_MOESM1_ESM.xlsx]

## Sheet: proteins
protein	TF family	vector	sequence of protein fragment
PITG_00015	HTH/Pipsqueak	pTH6838, N-terminal GST	GVETSLTQPSSQHAVSNNASSMEEMQDTTSDASSYNDNRGYKLSHTVSAETWEKAIAAVEQQGMSLRAAAKLYGVHFAALHRRVKKRAQAVHAKGTSDYFHPSDEAGIMRVVVARAELGVLMTFDELMRLVESAALRHHHHHH
PITG_00016	HTH/Pipsqueak	pTH6838, N-terminal GST	RERIRLMHPHNRQAGSDNGSSMDEMQDAAPVASSASDKRGYKLSHTVPTETWEKAIAAVEQQGMSLRAAAKLYGVHFAALHRRVKKRAQSEKTKGTTGYFHPSDEAGIMRVVVARAELGVLMTFDELMRLVEAAALRHHHHHH
PITG_00038	2 myb	pTH7069, C-terminal GST	mQSQQRPHTQPAKLMVKDRRGSGMGVPRAHLILNAVKQAPPAKEKSNPRRWSKHEDESLRLAVERSGERNWKAIADQVPGRNHTQCLQRWTKVLKPGLIKGHWTPEEDGKLRELVAEGKKNWGQVASLIPGRTSYTEDEDKIIVEMQAKLGNRWSIIAQQLKGRTEDAVKIRWKSLMRGRRAASKEDKTPAAAAVSTASSSPADVERPQAKPAKASPVQQKNRTPVT
PITG_00050	C2H2	pTH6838, N-terminal GST	VAPTRKRKRIPGAMRMRNFLCMHPGCGKSFTDSAHLRDHTVVHTGEKKLSCPTCNKLFARASTLQEHIRVHTGEKPYVCGVPGCSKCYSSRAAMRFHRSTHVPQIAFPTSVDVEADSNAIQVQTAPATPFVCQECGKHFRHHHHHH
PITG_00215	CG-1	pTH7069, C-terminal GST	MDSGDGIQTRAASLRQEATRRWLVKDELVFLLQHYKLVGVPILHSLQLRPPSGTLLFYNTLKISDYKKDGWHWQKRKDKSGRVREDRAKLVINREVIILGTYVHSADTSTFHRRIYSVRDSNDSIVLVHYFDEVNKEPVLRQFSSTSSKSRQNTNKGVKRSLPVALGSNTSTILMPSFQQLSP
PITG_00964	bZIP	pTH6838, N-terminal GST	SVQPTSGFPNSSPVKKDAAKTKTVLPLLHLDSPTQTDGANETSGEEEKLRVSRERNRLHAQRTRIRKRELLESLKERIEALQDEYELLKQAYDFHATAVCLLRLGNVVDVPCVQKLEQVGVNSKEDRDEGGQLCEAAKTSHHHHHH
PITG_00988	2 myb	pTH7069, C-terminal GST	MMQSLQHLSSYNSNSEFEPPQLDPPTRKERKPVCKWTEKEDLLMLKLVQKYGTRHWTIIGTKLPGRNGKQCRERWHNQLDPAIRKEPWTPEEERILKELHDKFGNKWAEIAKMLPGRTDNAIKNHWNSSKRRLKRGFTPTSTSQRKRRDSSGSDSSSSREISEIPSPVLGGVNDVYPL
PITG_01056	2 myb	pTH7069, C-terminal GST	MGKPSKMDGRVNGTGSTYERRAWTRKEDDAIIRLVEEYGTKRWSVISDHLNGENHGTERTGKQCRTRWLNHLDPTIKKDPWTAEEEQIIEDAQTRLGNKWAEISKLLPGRTDNAIKNHWYSSMRRTMRRMAKQQNKTLGQVARSGVGSNKAAKFGVNASPGSMVELARDAMNAGRQGM
PITG_01080	Homeodomain	pTH6838, N-terminal GST	LHEWGERRIVQHQQQQEPINAGRGALPPLSLSLSQVSPYAMELAARNNVPKKRSSLSKLSKKLMHDWFEHNLHHPYPTEEEKEWLAREGGITLEQVNNWFINTRGRKWKPMINRLMQEKQAGNCSLYDKMAKRIEEPYHNPHHHHHH
PITG_01135	Homeodomain	pTH6838, N-terminal GST	SIEESAMSLPPKQEARLWTSLLQKRSAASISPPLEDKCSDALSEGMILSGGSGMVKRSRINRKSNEFLIAWFLAHKDNPYPSPDERVEIAEKTGLAEQQVRNWFANMRKRHWKPNRANTKKPRCLVDYMLRQTDAHHHHHH
PITG_01302	C2H2	pTH6838, N-terminal GST	PRLTKNLPKSRQCSRGKTESDSFAHLSNVDAASIASTHMKTHTGDKPHVCRAAVCGRRFATSSNLARHMRLHGPLPLMRCPRDGCSRSFLSDVQLAKHLKQHDAPQTHACKVAGCTKVFSTTGNLNRHLKKHYTSNKREELVQSALASWQVPDGHGADVNTDGVMILVTPAPIDKPCDEHHHHHH
PITG_01305	C2H2	pTH7069, C-terminal GST	mHHHHHHMAPDLKRMHSESGVYRCAEVGCHREFNRKYTLAEHVKTHTGERPHLCPVPTCGKRFSTSGNLSRHKRLHGYIEPLKCPVQGCICTFPSNIKLEKHMKFHCGSDDVKVCLVPGCGKTFTTTGNLNRHRKNHPGDAASGCVTPSATEQ
PITG_01306	C2H2	pTH7069, C-terminal GST	mHHHHHHMADNSADAPEDLLFHRCPEPSCRRQFSRKYSLNEHMKTHTGERPHVCPVRSCAKRFTTSGNLARHKRLHGYIEPILCPVEGCICAFSSDTKLEKHMKFHYGGPVHLCEVPGCGKTFTTTGNLNRHTKNQHPDLAAPQCRLKRAWST
PITG_01387	C2H2	pTH6838, N-terminal GST	PPRPDRDSMSTSVYQFVSTMTPCFASEVLKPMTLSSSSTSSKPFAPFLTFQCGECPRQFSRRYALQEHLATHTGEKAYRCPAHGCGKRFTTTSNLARHRRMHGDELQPLACFSPGCTKTFTTQHKLQRHMRVHTGTPMRCCKFANCSKTFSSTGNLNRHMRNQHIRFGHPLTSEATKEEQSPTHHHHHH
PITG_01388	C2H2	pTH7069, C-terminal GST	mHHHHHHARAPSQRAVSGCKYRVPISDFATQRKPADHLTMLADNIDTALARQIVFRCSVPYCERSLGDSFSLAEHLKKHAGEKRHICPVRTCGRRFSTPGNLSRHKRLHGPVRPLECPVAGCICTFRSENKLSKHMKFHLGSPVHVCSSPGCGKTFSTAGNLNRHIKGHHPELDARKTKLIAANMTLLPVLDQSYDSP
PITG_01528	2 myb	pTH7069, C-terminal GST	MRIMIKGGVWKNTEDEILKAAVMKYGMNQWARVASLLSRKSAKQCKARWYEWLDPSIKKTEWSREEEEKLLHLAKLMPSQWRTIAPIVGRTAAQCMEHYERLLDAAQQKEGVEVSDDPRRLRPGEIDPNPENKPARPDPVDMDEDEKEMLSEARA
PITG_01559	C2H2	pTH6838, N-terminal GST	PMEERIVNLLVPELKVNDVMLLIRKMKQAGKSDADEFSELDAEQKTAPRFRCETCGNTEQNNFITDYARGDTICNGVDGNGCGTVVQDHIVHEGSAYRKFEGEEDKSHHGPAPNKLFSTGHNLRTLISQDGEMAGNLRRAAEFVEMNLHHHHHH
PITG_01579	E2F	pTH7069, C-terminal GST	MTLCPYADDDNALLVLCRGASGPTGAADSYQGMDHLRQSISDLRQEELKYDQHIKTVSQNIRHLYEEEAFDKGSFENFCYVTHNDMRRQESFADQSVMAIKAPPGTTLEVPDPDEGMPAGKRRFQIFLKSTDGPVDVYLVRRMDEKNADGSESAKDARALAAPDSPAPPLDQKSYDSDSGLFKLAPLKTD
PITG_01744	CENPB	pTH7069, C-terminal GST	mQRNLALWAKEAFRLESKPTQATISNLLRDKDKLLSAVVPPGFRSARKVKYPELDQMVLHWVHAELERGECMTRSSVQTKAVEIAQEMQLPSDLSFSKGWVSSFMSRHQLNFSKKIREQGTPRQNMLAVTTEAINRTGQVRVQQVHEETDEEEEEVAEETE
PITG_02328	bZIP	pTH6838, N-terminal GST	NDVSALLSMSASPSSSFERIRIGKCPQTPRSRRPRETITLTPQEMQTLSADEIRKRKNAVAAQRARDHKEQRTRDLEDMVRELWKRVQYLESVIQVLHPNESMDGLYNQYEPYAVSRTIRPLIRVDDESGRSPPSSNMKQLAWLLVRHHHHHH
PITG_02480	C2H2	pTH6838, N-terminal GST	DILADVKLGPEQASPASPAPSSVSSKEKWQQKRHVCCTPDCGKSFDSKWALIRHIRVHTGEKPFPCTYPSCDKSFAEKSAMTRHLQTHSRDKPYKCTYADCTKSFKGKDYLEFHLKIHAEGSPYACDHPTCSKTFCSPKSLKKHIRLWHNPGGKSTSMEQQLRERIIKMATRNKDKTRKFEATIRTLMEENESLKRRHHHHHH
PITG_02716	Brinker	pTH7069, C-terminal GST	MARGKADRALTVGKKLEIIEEADRTGLISATAQKYGVKTGQIRDWKKNIDRLRATDPSRLVCASTIQRGHLVFNETYAQYWVGYNKFCSSNTNYDDLKSALRVTHK
PITG_02733	bZIP	pTH6838, N-terminal GST	TPSAPPATSTPTTPSFQQPSGSFTESSMMRPTANDDDSSSNAGTLDTDEKRQRRLARNRESARQSRRRKKQYLELLEEKVSQLTESIDTTRAAHLESANEALNQVRSDILNSLAEDRKNGGTEESVQEKIRQGIMHHHHHH
PITG_03223	bZIP	pTH6838, N-terminal GST	HGQMPHPGMPNMNMPMYDYMNRPALQQPADPRLSVTPNSDRVSDQEDLDERRRMKNRERVRKCRKRKQDRLNFLEDRTAELEKENGLLKAKMARTDSGLKDEPLTETQLNDLRKKQNTTLSSYIRAYNEADGSAFETSARGIWAVNAEILYGHHHHHH
PITG_03290	E2F	pTH7069, C-terminal GST	mVKIERAPERPIKRRKRQPRPRRVSPAPTRHENGLPAATWSNIQEQFAAAKSLGEITRIVLQFLTEHEHLQGTSPVFPIFVPSSEIYTMKVPRKRRIYDVLHVLEGIKVIKRVRYDERRRTNGGYFLYYGRTTVVQHLAEMKSNSAQVMTNFRKSRLSKRISLV
PITG_03306	HSF	pTH7069, C-terminal GST	MNVQDLLSSEAAPECPPSPATSVDSCSSDTPKRGWVAPFLLHLHQMLRREDPRVIRWSEDGMAFQILDKEAMTTHILPKYFKNKNFSSFQRQLNYFGFRKWSKARAQFPTYSREHFTRDNFSEMSLVKRQSKKSRKRKAADEEQQPAKRAALAVANYGVEKCKPILPRPGTTTTMAAALS
PITG_03547	CxxC	pTH6838, N-terminal GST	RKSRSRPSAHVPAKGKLEPEDAAMDPVDSQLTIKAPIAVKKRRGSDGTPGSRQRIGRCGKCSGCLAEDCMKCGHCQDMKKYGGPGLRKQSCKDRKCLNPKIWGYATRKRKRSKTKRAGSRDASSVKGEMEADDDGSVAYSSAESDGESVSTATYGNGDSDDESLRYSDATMNSPRDLLLPASDTLLDDKLSLSDLSSRSAKSRVVRCGECEGCNAPDCMKCPHCLDMKKYGGPGLRKQTCKNRKCNAPKILMLNKAKGGHDQYVDEKGNVVYTGLNDSTFPGFYEAPDRAESASPHHHHHH
PITG_03771	C2H2	pTH6838, N-terminal GST	AAFDAERRAFQEQQEKLWADNRMETSRVADRDIEQELEKLRKKLDADVLVCDLCNKTFKSTKQLQNHLTSKKHREKEMELGVFSDLSGLDDEMDRALQEELVALGKEADEEASQKKAEAERVRHHHHHH
PITG_03948	Tub	pTH6838, N-terminal GST	DDDDDRRGTSNSRGGFVRTVNTRGRSHSRSRSRSRSRSRSQSRSASDASSEDDRNRNAPTSPSRDGDKGRAAAANARKPKLDITDMRAFTLRPIPKAYDVVECYIERNKSGANKMFPEYCLYMKEGDRFLLTAKKRPKNRTSNYLISLQRGDLLRRGSDNYVGKLRANFLGTEFTIYDNGSNPKDVDQQTITSNPAGIRQELGIAMYAANVLGHRGPRKMKVCVPRVREDGTRVVWRPLTKEDEMVNKCKEQDHTNLTYLINKPPRWNDQVCAYVLNFNGRVTMASVKNFQLVTPEDQETVVLQFGRVGKDLFTMDFRWPLCPLQAFAITLSSFDSKLACEHHHHHH
PITG_04228	bZIP	pTH6838, N-terminal GST	WATPASPLKPPATVASTFSPMSKGENESPKRRKREPIKLPPGAGAKLSTKDLKRLKNRVSAARVRQRSQQCVLALQDQLEHYRSRCEFLETVVFGCTTCASLSTAQLGDIELLPAGFKVKMETKDEEDLGDDTSIFLTEAHHHHHH
PITG_04663	bZIP	pTH6838, N-terminal GST	PRQAAVAPSAIVPTAKASKASTSRALATSSNNGGSSDEDGNLGEDDSQKKKERRRQQVRYASRRRRKKQKDEESFLRDRIAELKEQIRIIGGDLTEQCSQMAGMSEQALTEAYEKQMVTVQTLRKDNNKLKEQLLQHENFARMIQYGLNALHHHHHH
PITG_04694	HSF	pTH7069, C-terminal GST	MMHLSENLVDEVPRFVRTLYDILHDEDPCIMSWSVDGSHFQVFDVPRLEREILPKYFKHCKFASFQRQLNNFGFRKWTKTRASVCTFSHEFLHRCHPFQLAGVVAEMEHHKAAMCAAASHIGTKRLREESDTDERLLRVDLKRLHTEDRH
PITG_04700	HSF	pTH6838, N-terminal GST	QSTATCQFGSTSQPTTTTTNQSSLNMNLDSNKTSDVTFATVPRFVRTVYDMLHNEDQRIISWSADGSHVQVYDVPRLESEVLRKYFKRGKFSSFQRQLNNFGFHKWTKTRASVATFSHEVLVRCHPSQLAVLVDQMKLKQKAVAVMTSAPVKPTTSMKRPRNLLGYTTEITTLTKKHKMHHHHHH
PITG_04701	HSF	pTH7069, C-terminal GST	mKQEAAPAGLPDAANAATNTAPKSKAATPSSAEGKHVMLPAFLSKTYEIFSMPEFSHVCGWNANGDTIIVSQLEAFVAMVLPRFFKHRNFPSFVRQLNLYGFHKTVLDSKRLEFQHPYFKRGRPDLLHHIKRKVSNSNHHNQQLVNSSIQQNSRLDAHREISDTLLREMKELRQRSDVMEKRL
PITG_04902	C2H2	pTH6838, N-terminal GST	RFESKACYKCGKTFASWQGLRGHLNRIKPCDQEKSAPAPTTRRRPAASKTCVKCGKTFSSPQSLRIHMNRVKPCDQDLSAPTTPPATSSPTIPLMMNTEDVQKEAERKARARFQARKAYLHHHHHH
PITG_04908	bZIP	pTH6838, N-terminal GST	NEMVNQMQYSKNSSMSAYENDPYVSAQASNSANGSNRSESDGSVDETNLRRERNRIAARKSRQRKLDRISNLEDEKMRLEQHRDMLVQEIRSLEKKDSGAASNVVLTITDKEYQQLQNKRLQIIKHVEEAYNSGDILSTVKYFRDHHHHHH
PITG_05353	HSF	pTH7069, C-terminal GST	mASDLTNVSPQGTQQQSPQNGWNMATIKEGGKRAKPEAPKFLLLLYEILEVESSRVIRWSEDGLALQILDPVTVTEQILPKYFNHTNFHSFQRQLNYFGFRKWTKSKTDICTFSHPFFRENQPELLHHIKRKKAPRRTPASGASSTPTSGTTTTSATSTSKKLSPCGKRKLPADEGTSEGFP
PITG_05545	Homeodomain	pTH7069, C-terminal GST	mKQLSSPTDDAGANGSADAPDADKPKEQQPSKKSRRELPPHTVAILKGWMLSREHVKHPYPTDEDKQMLLKKTGISMKQLTNWFTNARKRIWKPMMRREHSRQMQSAMEFDHTAVREFPGAGLSQQYAESSYAPRAAVRHSFD
PITG_05989	3 myb	pTH7069, C-terminal GST	MAEPGVKREREATDDALGSLHETPSEAQKPREDEKGKRWTTDQDDALRKAVDEFGQRNWKAIASRVDGRNHAQCLQRWNKVLKPGLVKGHWSFEEDSTLEQMVLQGCHSWGEVAAHIPGRTAKQCRERWRNHLDPSINKSPFTPEEDTIIQEGFEKMGNRWTQIAELLPGRTEDAIKLRWKALNPNQKVKAKPGRPKLMPGMTVNKQRSMAPPTPDDVAATLMNGPITMPELPSYG
PITG_05990	3 myb	pTH7069, C-terminal GST	MVAESAVKRGRDAVNAEPHAEQAGEAQKKKNGGVVSKRWTPEQDEALKKAVAEVGHRNWMAVAERVPGRDNAQCLQRWNKVLKPGLVKGPWSVEEDAMLMEMMLKGYDNWRQVSNSIPGRTAKQCRERWRNRLDPSINKSPFTEEEDEAIQQAYEKYGNRWTQIAELLPGRTEDAVKLRWKALNPNQKTYTKLGRPRLLNSDDAPPVSTSPVRPNVPYTAPAQPVKMEMS
PITG_06416	E2F	pTH7069, C-terminal GST	mETAAMGKPPVKASRASKTQEDGDKDAKNGDWRMEGDEVKFFPFREYNRKDKSLGLLCENFLKLYRDDKILEICLDRAATELGVERRRIYDIVNILESIHLVSRKSKNLYNWHGLASLPTSICAMKQRYAEMQKASPTGSSGADYPPIKSDRRRGKSLSKLSQMFVQLFLGSEDCIIPLDQAAKQLIQMEDSESEEDRLLKTKIRRLYDVANVLVSVGLIEKLQLSNSRKPVFRWKTRNTATASTTTQATTDTVDENENKPAQPLSDNVVVVKSESMSPSVDMEDT
PITG_06748	2 myb	pTH7069, C-terminal GST	mDLSYLRATATHGGSSTTSSKYGSPEESFGEEDEDNNKKTARRKTDSNSKRPWTREENDKLMQLVKQYGAKRWSLIAMHLPGRVGKQCRERWHNHLNPSVRKDAWTAEEDYVIFECHKNVGNQWAEISKMLPGRTDNAIKNRYYSTMRRMQRQSIRKKGPMRDGKSIRVASVTSSPVQNNNQMGPAPSQRSLTGMQH
PITG_06935	HSF	pTH7069, C-terminal GST	mLRIRVSTPAPSGPDSLDTPDDSSTRGTKRRREEAALFLEKTYELLERYPPDLASWTAKGDSFVVKQPAAFAEHVIPTYFKHRKFSSFVRQLNLYGFRKDWWEFRHERFVRGRRDLLCEIRRRSPSDARTSTPVSGTPVERVEFEELRAEVSGLREEMHKMQRTNQQLNGLLQ
PITG_06978	CENPB	pTH7069, C-terminal GST	MSDHEHDEHDQGDNEPKKAKQGSGKRLNDRQRVDIIQMAENSKISKRQLADKFGVTEAAIRKLLRKKDDFLRRYYDTPEEIRDQRLRGKSTLSLYPPDDPWKQELDWIGFSRMLRDIRRGFH
PITG_07057	HLH	pTH6838, N-terminal GST	FGATASFKRDFDFMTVACDPSGCSTIGSTAIVSAPSPTPENDRGYRKKSREKMRRQEVNVKFEELVDLLGLSNRVRKSAILQEAVSAIKSLKRERDELRRDRDRLQQEVSKLATCLQYSHLGSAAAAMQPSQHMNPSGQLLNHHHHHH
PITG_07059	MADS box	pTH7069, C-terminal GST	MGRKKIQIKRIEDDRNRQVTFAKRKNGIFKKAMELSKLCDCEIALIVFDSNEKLYQYSSTSVDQILLKYTEYGEPYETKDNNDYEIMFGEKKKQLQQAAKEAAAAAA
PITG_07449	bZIP	pTH6838, N-terminal GST	TDLTSGRRRISCLSSDLKTVQSIIESIQGADHYITTDLQQAIVTEALKKKIRHRERCRINQARYRQRQMQVETRIEDQINKLKAEIKDLERKSTDTVLPPSTPTNWALASEYFRLLNCYMSSPGTLYKMASKFLNDTMAADVHHHHHH
PITG_08159	bZIP	pTH7069, C-terminal GST	mHHHHHHLTPDQAAALAIARRETGYGSSAVQNASNKLNGTSYAAPTGASAAVSEDWKKARRKEQCRINQANYRKRKRQYEQKVSGEMRALEKDIEQLETHRAAISSSGRPNPIQAVGDLYYAVGVAGEQQKLDLHNFRLADGSSPALQCLLD
PITG_08199	HSF	pTH7069, C-terminal GST	MGDNKMRKRPASSGPDARAGVSAAPVFLQKTYDMIESSPSTVACWSESGTSFIIKLPREFAKTMLPRYFKHNNFSSFVRQLNFYGFRKHKKDEIVISTEEDESKSWWEFYHEKFLRGRQELMAQIRRKTYSEPASPRPRGDGDAQALMSQLSDLTGLVKSLLQDKQGPMSMPPQRAPK
PITG_08236	HSF	pTH7069, C-terminal GST	mASPSSITALVPSAPAGNRRPRAQSMQHFGDNCSVPRECCSSGSFVSKLYRMVDTEPSTIVSWCRGGSAFCIVDPKMMAEHCLPKYFRHRRFSSLIRQLNFYSFYRVQEGQLTIYQHSFFRKGRPDLLVHIKRRGAGKAKDPWFDPLANTNSKAPEQHSPSVVHLTPMSGAQTPTLTPTPLGLA
PITG_08410	3 myb	pTH6838, N-terminal GST	NEEIPLQMWNNIHVWQGTRKSRQLPIERSGFACKLWYDLHESPSLRLCAWSKAEDAALRRLATGEVDSTLVNQWHEIAKRMPIPGRPAAHCLTRYQTALCANNAKSGFTPEEDQILREAVPIFGEKWNVIADLLDGRVSEQIRHRWQLTLAPGLRRGKFSVIEDRRMLLALRAYVPKGCEYNLEQVAWSDISHHIPGRTQPAIRDRFLNCLNPDLSFRKFTKQEDQIILSKVQEWGIESARLWPRLAAELGDRTDAQVCRRWRLLDPEAYEKRSEAHHHHHH
PITG_08697	3 myb	pTH6838, N-terminal GST	SQDIRPHLIQTHKEPGFFSREQQHQSPSRVSLAKTPQSKGTSGVQTPTKWLRDEDERLRVAVARFGGKNWKMIAETLGNGRTDVQCLHRWNKVLKPGLIKGPWTPEEDRILTSLITRYGVGKIRWCDLALHLPGRIGKQCRERWCNHLDSRIRKGQWTPEEDDMVFRWQQKLGNKWSEIAKLLPGRTENAVKNRFNSAARRKWLMNQANKSAATTAAQSTPPAPNPIQVSSHAQLQQQQTLLQSSSAHHHHHH
PITG_08755	2 myb	pTH7069, C-terminal GST	MSPQSKRVKTSSTSNNKLSKRQWSPEEDEALELAIQSTGANDWSAISRLLPGRCGKQCRERWVNHLSPAVNKEAWTEEEDELIFTTRDRIGNRWAEIARLLPGRTDNAIKNRYYSTMRRQGRQLRGNKSRSPDSMSETSTSAAELPMENI
PITG_08807	2 myb	pTH7069, C-terminal GST	MQISAMPMTAVDSIILSSSDSSIVSITSNDGVQDKRRPWTPEDDAVILRFVHECGTKRWAKIASLLPGRTPKQCRTRWLNYLDPNIDKAPWRADETQLILAAQERMGNRWAEIAKLLPGRTDNAIKNHWYSTYRRRCRQAAKLQEKVNQYQNRMEMITSEQMIMATTMAMPKQHQGQLATE
PITG_08960	3 myb	pTH6838, N-terminal GST	MKRLDEAEIATAATSDLGTKKQRIEHLIQRGDHLANAQQERQLKTTSKVPTSLSHNSSSTCTTSAVFPARRSSWTPQEDDKLRKLVHQLGGRNWSEISTYFPSRDRKRCRERFVNHLAPSLTPASSMWSAKDDERLLQLQRTMGSKWTRIATEFSGKSAENVKNRCLVLARKTADKSSKHRRAPPQRWAAAEKDKLQALVTMHGAKNWLFIASQLPGRTDLQCLQQWYRTLDSKVVKGKGTWTPSEDQSLVEKVAELGRKWTEVAAFLPGRMGNQCRERYLNHLDPTINTEPWSDAEEKILTDAIEAHSTQWSLIAENLPGRCENAIKNHWYSRERRRMLAAASSRTPSTKAAHHHHHHH
PITG_09199	bZIP	pTH7069, C-terminal GST	mHHHHHHMRDELRAKGEASNTLLSLTRESSRKPKITMDQSPTRLKETHKRKREDANKSRRREQCRANQARYRDKQRNAQLQLERSVEQLRTELDTLKRRYRDLASLERSNQSPWSIVAEVFRLLETSFRSPWRVASTREMQNHSETRQILAIL
PITG_09279	bZIP	pTH6838, N-terminal GST	RKPLEAADVTHASASKKLKTEAALDPSGEERLRAMEAQLEHLDPDSKEAKKKRRLIRNRMSAQLHRERKKAYVGQLEDQLQAKEKELKALQDQLAAMAVESEQLKQKLGRKESIEQEPQIKAEPVPLEKVAHAESVMVPNEPAVDWAACLEDMDEAMVHHHHHH
PITG_09280	bZIP	pTH6838, N-terminal GST	DKRKPLEAADVTHASASKKLKTEAALDPSGEERLRAMEAQLEHLDPDSKEAKKKRRLIRNRMSAQLHRERKKAYVGQLEDQLQAKEKELKALQDQLAAMAVESEQLKQKLGRKESIEQEPQIKAEPVPLEKVAHAESVMVPNEPAVDWAACLEDLDEAMVHHHHHH
PITG_09522	ARID/BRIGHT	pTH7069, C-terminal GST	MAAVAAKEALLALQLSCRGDAARESILRDWVKFVEYRKEVSLLQSLPKMPTGAAIDWLKLYEEVVSRGGFTVVSQRQQWAEILGPNGLNIKGLMPYQLAAHYDHYLRAFEEKQLFGRDLPPSEATMNVLPNKRRAQVETDDDTAPVATIKDLQDAQGGMG
PITG_09630	ARID/BRIGHT	pTH7069, C-terminal GST	MAAVAAKEALLALQLSCRGDAARESILRDWVKFVEDRKEVSLLQSLPKTPTGAAIDWLKLYEEVVSRGGFTVVSQRQQWAEILGPNGLNIKGLMPYQLAAHYDHYLRAFEEKQLFGRDLPPSEATMNVLPNKRRAQVETDDDTAPVATMQDLQDAQGGMG
PITG_09816	bZIP	pTH6838, N-terminal GST	ALLARVSGTDPSLMGSEEIKQIMRTPDLLSIYQKLQEEDDRRQRRLERNRASARVRREKKKGMVETYETEVSKLESSLNMLKSHEFGTGNAQELATALEYSSGEHLRHAQMSKEAKMELMARILGQHSCNTDAIHHHHHH
PITG_10442	CSD	pTH6838, N-terminal GST	DRGGRFDRDGGRYDGGGRADTSRWGHNADRRGGEAGRDMPVEQGFIVSIKENFGFVSCMERDGDLFFHISEAPVDVQLQDEVEFRVKYNQRSDKEMACQLVALPKGSIKVEEVSDECYDGVVTKSLPRGGHGSGRGFFHNRHHHHHH
PITG_10442B	CSD	pTH6838, N-terminal GST	FDLVLVKRTKQFQCKAIKCVEAASTKTKTATTKTDAATGEGFIVSVRPEGFGFIQPAQTVPGTLEENLFFHIKEITTGQTLAELKEGTEVQYTVFVDEKKKKNRATAISVVPTGTIKTVVTESVKGVVTKASFLQRMKGGPKGRFTKANNKASTVGRIRLAHHHHHH
PITG_10525	C2H2	pTH7069, C-terminal GST	mHHHHHHLPPVAKTEANSVPTTSTKPKSVETKRATKDKTIFRCTFPGCGREFQLKGNLKRHVNIHNGDKKFACKFCGKKFLRKADMEVHYRVHTGEKPYRCKYEECGKCFARRSDLLSHERTHTGRKPFSCAFPGCDRSFARKFDLHKHQRLHEDQTDASGRPRTKKRKLSPVVAKKIDSGDESCDCPSDVANALVTTADTAM
PITG_10557	bZIP	pTH7069, C-terminal GST	mHHHHHHMSLHDRRMDINALCSADAEIESRVVAAGPSLPPLAPKRSRRLSNSERGKLYRSRWKNYVQTLEEQVEELKKEVDQLSLHGRSLQQQTATKWPLTRQPIGGSFATVVNEYFSLFKYGVPVAEQDLMNVPQDQLVLSSR
PITG_10767	C2H2	pTH6838, N-terminal GST	RFSTSGNLARHRKLHSVQKLNCPTPYCSREFTSREKLMRHIKVHLAGTPHTCHIEGCGKTFSTAGNLTRHRRTRHNAPPTNRTAGPPMLKSFSFPEQPQRHFIAQGLPTRMVQYPVVPGAMLVKTHHHHHH
PITG_10768	C2H2	pTH7069, C-terminal GST	mHHHHHHNVNANANANASAAPRRTGTSRRAAPSEDRPFACPVPGCGGRFHRKFTLHEHLKTHTGEQPHQCPVAECGKRFSTSGNLARHRKLHAMRKISCPAAHCTRVFTSREKLVPHLKVHLARTPHTCDFAGCGKTFSTAGNLTRHRRTQHRAGPSTRQEALPILSGPIPTLP
PITG_10769	C2H2	pTH7069, C-terminal GST	mHHHHHHMDHIKTTVPAPTAAPVAAPAPTQERERPFQCPVPSCNGRFQRKFTLREHMKTHTGEKPYQCAIRSCAKRFSTSGNLARHRRLHLLKKLECPVEGCTRIFTKSEKLARHLQNHLGSVAHICVVEGCGKTFSTAGNLTRHLRTQHPPGAVAAARAAAPPQLR
PITG_10798	bZIP	pTH7069, C-terminal GST	mHHHHHHMSQNTSSSTKTPGNPNGKAKARAGTARDEDVDEKVLRRRLQYKLHQRRHRAKQKQKVSTLELEVQSLAAEVDTLNRQRNNLLIENNFFASRGMTGGVPARVAMEYFRLFQYSASSMNGIDQQEQYLRA
PITG_10815	C2H2	pTH7069, C-terminal GST	mHHHHHHKRDDNRLLVWQQETSNFPPEPTMAPPPPPPATSESNSPSLKKKSNNKQIFICNEVHCGKQFPRSFALRRHMRIHTGTKPYVCDYEGCTQRFNTSGNLSRHKRIHSGERPYPCIFESCGKRFNTSTKLKRHMRIHFPEGQNLFRCIGQNNCNWSCDNYKEFAQHQKLHHNIIVGARQENNYTRQH
PITG_11131	bZIP	pTH6838, N-terminal GST	HKTSRPRSRQRARPRVASAPSPTRSYSPTYSPPSSVNGSDGGGFSLKDSEEILNAPVKSLTEEEKKLRRRAQVAKSARKHRNRQKEELTRLREQVQMLQEQMAIMAHHQGSSSPTSIKREQDVITQHRKRKKVDEDEEILRNGVLTNLNVGLISMPSQKHHHHHH
PITG_11135	bZIP	pTH7069, C-terminal GST	mHHHHHHPASTSSVSSPSAKSDTAESSDDDSTHDMAVAMQNYGPKRATEPSGLKKVEERKAKRRAQVAVSARRHRSRKKMDMINLKKAADYLIYQLDFLRSKHKLMRADGAVAEWEEKAIAQRHKRRQAEELNAQLRYALFQQSGYVRDFKAMFALGSP
PITG_11246	HTH/Pipsqueak	pTH6838, N-terminal GST	NGATTGSSSGTGSADLTPPSVATSQNSCEVNAPTSSEKRGYKLSHTVPAETWEKAIAAVEQQGMSLRAAAKIYGVHFAALHRRVKKRAQGGESNKGNNSYFHPSDEAGITRVVVAYAELGVLMTFDELMKLVEAAALHHHHHH
PITG_11272	ARID/BRIGHT	pTH7069, C-terminal GST	mRHIGMQAGICKIVPPSGWRPPFAINEKTFRFRTRVQQLNCIEGHSRAEGQFVEALRLFLYQRGQPMKALPRADGQLVNLHLLYKSVVSLGGFDAVCSSSRWEQVVRRVGRTKAASEPSDELCQVYKAHYETTLLAYEKEQRSAKDSSSTVETKIQATPSGANATGDTKATPSSKPRTLSGRKRPAFI
PITG_11466	Tub	pTH6838, N-terminal GST	ASSGRGQIKGAEADDDSEGGFICMDEFSARRKAYPLPCTGQCTGAFVHYRCIMAWLGQSGSCPLCRGTCDPLVLQPMQKLELQDMTKMALQPVPLDAGIIRCYVKQVYRGMFKQYGYELYLQGQIGTQEEDKFLLAARRQVRSNMTANYTICTDKECTDAKRIGRMGSNFLGTCFTLYDNGRDPQKLAKIQDAVSSDDLVVQNVLQIREELGCVTYEPNRTSVGPRKMRVVIPDVDEEGGSSKIVRPMSRQDRLVTRLSTGEMKDLMRFSNREPVFREDLGAYCLDFGGRVSMASVKNFQLISSEDPSMGNILQFGRVADDMFTMDFQWPLSPFQAFSICLSSCDTKLACVHHHHHH
PITG_11668	bZIP	pTH7069, C-terminal GST	mHHHHHHELRAEGEASNALLSLTGRSSNRPTMALKDMNQSPARLMETHKRKREVANKSRRREQCRANQARYRDKQRNAQVQLKRKELDTLKRRYRDLASRERSNQSPWSIVAEVFRLLETSFHSPWRVASMQEMKNHSEIRQVLAIL
PITG_11671	bZIP	pTH7069, C-terminal GST	mHHHHHHMSPGSDQEKVGLKRKCMRSEIRREQCRANQARYRNKQRNLQLRLEASVEELRQELCHLKRRRQDIVLAEKTDQNPWIIVAEVFRILQNSFRSPWNLENDEAMKNDIETRKNLDFV
PITG_11760	HSF	pTH7069, C-terminal GST	MQSTSPNNYSQPIDDNAAPREVAPFLKSLRRMLLDESDTVLRWTPDGRAFEIHDMQEMTARVLPKYFKHCKYTSFQRQLNYFNFRKWTKSKAVVCTFSNDFFLRDQPELAWRITRKKSLSPHVLPKYRPTAAARASVMPYWKKEPLSAPHPMSFENMLNGDSRCRM
PITG_11783	HLH	pTH6838, N-terminal GST	AASASASSTSSTSVATSSASLSIGRPPLQDASALEIAYSTISPKWGDLSKKQRHNLREQRRILRISNQFDILRNKLEAAGYSSSKKDKYSVLQATLEYISNLERNQIGGVPPHSQMSHHMQHPSPHPNSSVPHHLLSPCSESGGRLSITAPSPHHHHHH
PITG_12296	HTH/Pipsqueak	pTH6838, N-terminal GST	KPPRQSREDYNYRRSLSAGSSTGRLSVHSDSNSSDRNYRQSNLVPAKVWEAAMEDVAIHGMSLRNAAKAHGVHFAALHRRLKKRQQHKVNSPCDPNYIPFEDEAGVVRVIHSRADMGVLLTFTELVDLLKRTALKHRSHHHHHH
PITG_12584	HLH	pTH6838, N-terminal GST	NMQHPGQYYAPPPMTAQMLHVSTDYNSGGSAGGATPSNSHAGSKRSREDLNMKEKKRMFKLNDRINQLKTLLDEAGVQSKKNKQSILDNTYHYVGMLRSNLLIAKQKAERAEKQAESFRSQAQSGGPMDAVFKRCFDQSSTPRVVVDHHHHHH
PITG_12760	HLH	pTH6838, N-terminal GST	NVQGVPHYYPPPQMGGQMLHVSSDYEYANGAVVTPSSARSGSKRSREDLNLKEKKRMFKLNDRINQLKDILDEAGVQTKKNKQSILDNASHYIEMLRSNLLIAKQKAERAEKQAEAFRAQAQQSSSGADKVVRGVFQKTTTPRVVLDHHHHHH
PITG_12840	CENPB	pTH6838, N-terminal GST	RNSPSMATETEESREPEDSHVPSVIEDAENEAQNQVVVVEDDASAQKAQKKRVRYLRDTDRRNIIKRIENGEKQAALAREFGVTRAAICHIKKNRFEILSRYNSLVQSAQEIDRADNFIAPPDVEMRVHQVRAKSVLLLMTMLRDKRSNHHHHHH
PITG_12841	CENPB	pTH7069, C-terminal GST	mQQPLGEFMPLHAEAAFATPQDRDKDGENETKTEDNEDGNEDNNAPHQKQKKRVRYLCDADRHTIIKRIEKGEKQADLAREYGVTRAAICHINKNREEITSRYDSLIRQAQEIHRSESFADPPEENSMVREIRSSSVLLLMTTLRDRRS
PITG_13133	3 myb	pTH7069, C-terminal GST	mAATTSRGTTSSSNGLTTQTQTGSKRVFTEIKGIPRQKQHDIMKTKDKAVPKRWTPEEDDKLREAVGRHGERNWKSIAEEVPGRNHTQCLQRWTKVLAPGLVKGHWRPEEDDLLKELVAEGRKNWGQVATRIPGRTSKQCRERWYNHLDPSIIRGEYSPEEDRMILDAQARLGNRWSAIAAMLPGRTEDAVKIRWKSLCRVRKGQGRRGQPDKGKMTPKGVMMPGQMMQQGPGFDGGMVKSEEVAAFS
PITG_13196	bZIP	pTH6838, N-terminal GST	VAYFQPTLNTNLKRPFPQVLPVPTTPSTSSGPVTHASPAADFDPNAKKSKREIRQMKNRESANKSRLRRKAQLTTLATEVTELKKKEQELQTIIVGLRAENKSLLDQNTFLRSLVTSFMQEPTSSSSSHQMTAAFASLPPPVEQSCVALNMMESGQKMEHHHHHH
PITG_13521	bZIP	pTH7069, C-terminal GST	mHHHHHHTTPPADESAGHRDRHVLRSEARKRSESVMTEGSSTASPMLEPKTTPRLTDKQAIRREQCRANQARYRNKQLNRRRELQRQIQRLEEDIQGLKVKRRSIRFERRTNQNPWTIIGEVFRLLDDGFRSPWRLANMEEMMKHAETRRSLEFLQ
PITG_13587	bZIP	pTH7069, C-terminal GST	mHHHHHHMYRRKLTPAEQEARRVKNRVGMRKIRQRQRQELLEMKSTVVELEKEYAELCRRAEAAGRDTVLATLQMEDGGEQTHPDLAAVAKQLGAEKLLLRSMPKQK
PITG_14401	2 myb	pTH7069, C-terminal GST	mLIRLPLTRPPNVPSSKKKPQKKPKKLTKPTKFKVKNELEDRQTPHRHGLPWTTDEHDRFLQGLERYPSGPWKAIAAFVGTRTPRQTMTHAQKYRQKIQRRRRGLLTSSRQPVPVTSELYGGLTITTNATDCDAVTRTSPTSLDAALKSTDQQISPLESNWFDKVKVKVATVSISVRPTTIFDNQDVTAPYTQYIFKLRSATNTKEGWKLRKRDSDFQLDVLLGAPEALKGNFLEEIVCVNAVFVEIERFLEIPPERKAIEAKLTRAVKALNDGWIRPEDMAITEFLDDETKDLICIPCISNSLQQHPSTPTLLLQVPTRTAESTKGERWTEDEHERFLLGMELFKEGPWKKIANVVGTRDTRQTMSHAQKYRQKIKRRKLGLPATEPPRRADESRATS…
PITG_14416	bZIP	pTH6838, N-terminal GST	KGPQVRPGMLPPDMVGSQTLPPEIISAMIKNNPTPNFENLSEDEKQALIKEEKSRERNRDHSRKSRLRKKEFVESLKHEVGQLQVYQQICEQCMDCIALVAAEASAVFLFSSAAYTRVLGYQNHQIVPGQTSFLHHHHHH
PITG_14514	HSF	pTH7069, C-terminal GST	MPPSHLWEQDPADGTPVKEVAPFLKSLRIMLDNESSRILRWTPDGHAFEIHDMAAMTDYVLPKYFKHRKYASFQRQLNYFHFRKWTKSRAVVCTFSNQFFQRDLPALTWRITRKRSLSPAKSTDSADTPQKQQETRALSTPDMQFDKQIDPMDASLAWIDVLYP
PITG_14515	C2H2	pTH7069, C-terminal GST	mHHHHHHVSSTPAVFQPWAATDTKPESSNGVPPATHTQELTSPVSARSPKQPKRDLFVCPEVHCGKQFPRSFALRRHMRIHTGTKPYACDYQGCAQRFNTSGNLSRHKRIHSGERPYPCFFEMCGKRFNTSTKLKRHMRIHFPDGQNLFRCTEQGCSWACDNYKEYVQHQKLHGSVAEGF
PITG_15175	CENPB	pTH7069, C-terminal GST	mRDYTSRVVVPLTGKRRTPDGFQTAFESKRPAFDFPQQRPASPVSSKRKQRKPPNYLRHGDRCSIIKRVADGEPQASLAREFGVTRAAVCQMYKNRAEILSRDNEPEQLSPYPTAPPQASITQGTPTAINRSKVKGIRPSSTNRTGASVL
PITG_15195	Tub	pTH6838, N-terminal GST	GSCPMCREAIGSSLLARSRLAQRMANEMNVSCPYCSEAMKKASLADHVSACDQAPVEPPPPADVALRQLLIRTARLNSSFLARFLVSPSPPQALMMQCYIRTRGGGNYELYTQDTDTLLCTAVRRRQYDMSVSFIISLATNLDTTSNQTNEDGAYPMNAPVPVARLDKNYMGSQYTMYDTTGEVSVELGAVQYAATFGKSPRQMRVALPLVAPVQSADSAVDGAPSWAVQPWRPESKEDTILSQVENPDTARALHLINKPPVWIESLEAYCLDFGGRVAAASVKNFLLSHPDDMDKTLMLFGRTQDRQVYSMDYAHPFTPVQAFAIALSSMDSHLVTFDHHHHHH
PITG_15534	CENPB	pTH6838, N-terminal GST	SPCNSPYDWHQATLINSGIQLPYYSNYNYRHSLSPASSSCPELEEKTMSPSRRTGLKRPLRSVGLSTSPLSPSTPCGKVSKRVKKKYLKERERCEIVRRVRAGEKQAHLAKEFGVSRAAVCYLLKHQIEIMRRSSQHLHHHHHH
PITG_15584	bZIP	pTH6838, N-terminal GST	GTIGHTRQPDLDSLADLVSTRTTSMTPVVTNQENLTPPTSGRKMKVSASRRERCRINQARYRKRQRQHADNLDESIRTLQEGIQELETQRHNILRCAPTNESVWIVATEYFRLFRYGYMAPQMTPASTTSPTAATSLTPRTQRHHHHHH
PITG_15654	HTH	pTH6838, N-terminal GST	MSKSSGYSQGQDWESAGWGSRAPPRGAAKQAALNSARRTGNVVTETKHNAGTNKGAHSAANVNMRKLEEDTDNFKHDAVDRSLSQALMKARMAKKMNQKQLGTLINEKPQVIAEYESGRAIPNGQIISKLNRALGVQLPRGPQKKKAAANHHHHHH
PITG_15721	Homeodomain	pTH6838, N-terminal GST	SYELEGATVATSSADEEESEQPVVEKTQRRKKGTRRGTLHPEAKNVLKAWMFSPEHFAHPYPSEEEKEELANEAGIEVKQLSNWFTNARKRLWQPVLRQSGVEVKKFLSTGRGGPRGNKLDVPANLHQLVLPSPAPSPSHHHHHH
PITG_15854	CENPB	pTH6838, N-terminal GST	IVNGIRLAEQFGLNKSTVSRILKRKEEFKKAYYKDNISGCSKHINKKSKFDKLNRLVENWFDMNREKNGTITDTLIRDVGKRYAEELGIEDFRGSNGWVRSLRNRKEHTGRNTASMEEQEAEKRKKDNEAIERMRNIFPNGVKDMAGFFKDLSTYHHHHHH
PITG_16038	bZIP	pTH6838, N-terminal GST	DSPSASTEVLGPVDAAKKTGTAASTSSDGKEEENLPKRRCGRKSMNYSSEQKRERNRAAVKKCRQRQALKLEYLQHKAESLAAENQALSEMLVKNAALDEEQRTSLTRGIQMDILLKIKEIFTQSLPKDFVLDADSIWDLNSVLAVSMPSRHHHHHH
PITG_16114	3 myb	pTH6838, N-terminal GST	CDAEVAAARAAASTATAEAAADTSVLVALGPISVPGTPSTPATRKATPRRWTKEEDDALRAAVENHREKNWKAIAAQVPGRNHTQCLQRWTKVLAPGLVKGHWSPHEDDLLRRLVATEQKNWGDVASKIPGRTSKQCRERWHNHLDPQIVRGAYTPEEDRLILEAQARLGNRWSVIAAMLPGRTEDAVKIRWKSHCRVWRARKYLRKNPNSDVDMLSEPAQTPRTPLVPPTGDFKWPVPLPNGPADEHHHHHH
PITG_16183	bZIP	pTH6838, N-terminal GST	MSKASSGGLGFSIPLMAIHGGGESENRMLTPPPSSDLDSASPRTDASWPSDDELNEMVLRKTKKRSNSSAFSTEGMSAEAIKQHKAQRRREQVRAASRRCRDRQRKETEDLRTKVFQLEEFITHTRQAHEWEMRQQHERLQTLQHENELLAQQLAAATTVHDIEPVPLDKLEDRTLPDDLVECIEGDTPRHWSEELVHLAVEDTTRHHHHHH
PITG_17018	Tub	pTH7069, C-terminal GST	MGDESVKPSTPAVVFQTPAGTATSVDLSRLSKLAVYPGTETNLVQGHVVRVKTMLSSQYHFFINDELLLMAEKQMKNRTSNYHLFDMTRSVAISSKLSKKSGNYIGKLRSNFSKKKIVLVGNFSRKTELGAMVFDSTFNSSEPRRLTVILPPLSKRQEIEGLTVGDSLSSFSMLIDLHRSVTNADMAVTHSPLSPQSLQLFENKDPVFENGFYRLNFNGRVSIPSVKNFQLVRAGPGEAPNSERPIYLQFGKVNDKKFHLDFRAPITPIQAFAAALAQFNL
PITG_17391	HSF	pTH7069, C-terminal GST	MQTPALPVIATGFVRKLYRILDQESAAVIAWDDDGTSFVMLDNDALESQVLPRYYRGRLSAFRQQLKEHSFVSETTEQGQERYRHRFFRRGCPDILNQIAHMPLPRKRPPRKKKRKTTAVTIGTTSDIKIAKNRAISRGVHRVAPYPVQ
PITG_17483	bZIP	pTH6838, N-terminal GST	DNHNLSKRGHAKSKANSSATAKSKRPLKRKKSDPVSPTSAGSGAEDDIEKKQLRRVKNLVSVREFRKRKTKQLEQNEARLRRLEAENMDLKMRLKIGKEAILSEQREKQQIREQMREMLQRNANEQEIAQFLNMYKVTYSDYGPKHHHHHH
PITG_17673	HLH	pTH6838, N-terminal GST	TDVGVLNDAAFFSLGEETHTATTYSSSSSAGSPSASSTPSRLLQLETNYERKKKRAKINRKDLNSRFQELMDILHLKEDRKLNRAKILEKAIEHIEKLTAQLNALKAGQHQQHHNSIRKTAIPLHHPQLHTLATGQHTLRGGAPLLPYNHHHHHH
PITG_17706	bZIP	pTH6838, N-terminal GST	PTRPLQPKGVVVGGPGFVNIARKPEKPEVSSILKSLMDEEAKKKEKKLERNRDSARESRRKQQTYVETLENGIKRLQINRDLVRSYRWGVSGPGFGPLPCPNSPQMFDWKNRVEVVTGRTEAFASIHHHHHH
PITG_17750	C2H2	pTH7069, C-terminal GST	mHHHHHHPRASSSLVFSTYEGVAATVPAPTSTPTAKDRPFVCEEPGCDRRFNRKFTLSEHKKTHTGEKPYVCPLVECSRRFSTSGNLARHKRLHASLKPFECDINGCKRSFPSQEKLDHHIKIHTGRRTHMCRVPGCTKTFSTAGNLTRHTKNRHPELIRSTFPAYPYALSSPTHHRPVHPPHFVVDHVSQPPLTKLEPGPA
PITG_17861	Brinker	pTH7069, C-terminal GST	MAPQRSYTILTKREAIATAEALGSCQAASKRLNIPRTTLRDWLDDKENIQDFAGAQTSKTLKGQSAAPLIHFSHDLVTFMKDVRREEWSSKRDGFKRILLE
PITG_17894	C2H2	pTH6838, N-terminal GST	RFSTSSNLARHKRLHSLHKMECPVAGCTRIFTSKDMLAKHEKVHDGKSIHTCVVDGCGKTFSTAGNLTRHMKTQHRSQQTAKAVSPTTTMHSPCDEFPDLDFDMMMFVPPVETQLQQFSFRNTPTHHHHHH
PITG_18326	HSF	pTH7069, C-terminal GST	mAKRARVSSHGVGKVKAASDATDLPAALAASAAACKVPKFLRSLYAILQTEDPDIISWVENEELTPNSVTAFHILEMKRFEREILPKYFKHQKFASFQRQLNNFGFRKWTKTQSSGVCTFSHNCFPPDLSANNNPNLSIREQWRQKSTQVIPPPTATMNGLPIKRRIVGNGIAKA
PITG_18417	bZIP	pTH6838, N-terminal GST	LVQKRQAVHNTNITVPSAAMATAAKSPKTEKTPTSSSSDSNNPSNMTSLQRKLKLERNRESARECRRRKREHILGVEERCRQLERENMELRGQLKAGKEAIRQEEKEKNRVCEELEKMIQRGASEKELAEKIDNFKEQYSDYGHGRRSALSYHLHQIERHHHHHH
PITG_18680	Tub	pTH6838, N-terminal GST	LLERASKILSAHLNGVSEDVKKDGTPTTEVTSPTWGNTIHKEPFQDMDMLESGHAREYLAEECLSPTQAKAWTYSTVERTNKNQYKMYWNNDQFLLSAKQIGGTFYISQYENFPETEDAEEPTGHYCAVVRKATDHNFKLYSCGCEGCDQSFNTFTCSNIHEDATAAAVEGADRQLLADISHFTKAAGVVGSEMRCFSVVIPAIMDDKRSRVVWCPRVSRSVTTSGGTPRGTPKARLLTSPSPRNKHQHIFTFDTPTSDRIKIGSKLPVWCPEVNSLMLKFHGGRIREASAKNFMLMLEEEPAGTLASPVPDPTGNNRVVMQFGKFSKSKFALDFRFPLAPIQAFAIGLSSCAWNVKATKTHHHHHH
PITG_19177	C2H2	pTH6838, N-terminal GST	VRHLTDTLAMNTSKMSVITNNENQNKFLEQVEMYSKPKVTKSRVKPSKKHQCPTCNKQFRGRSELQNHIRTHTGEKPLKCSYAGCTKRYAHSSNLRAHERTHAGIKPYTCHYDGCGKSFAHSVSLKEHIWMHAGFQPYVCPYEGCQKKFTQVHHHHHH
PITG_19220	Homeodomain	pTH6838, N-terminal GST	FEVDFIKEIKATPNQDRKSASNSGARKQATGTAGRSASGSKGKSGASRLYSSKQIQKLEEWYQRSSRPESSEIHSMYRIINCPDYADPELQPEGISVKQIRIWFDNRRAKERLDYMRLKMKDISTTDMDADSVKKMKAAYIDEAKEVLEARVSRMRENGQGSHHHHHH
PITG_19220B	Homeodomain	pTH6838, N-terminal GST	VVAAMAVETSTNKKRKEKPRSLLLSVDTESLPGTPGSSPSSGPTPSPESRRPRVKFSLAQLVKLEKYFHKEDTPSKKKLDKIAARLNTIASSDPSSDAAQRSIDYKQIRCWFYKRRSANQPPQALSGADLHIDDAASSSSCSSDTESDNDTKSEKGSKSRTKPKSKTHHHHHH
PITG_19220C	Homeodomain	pTH6838, N-terminal GST	SGAKRKAPVSDDKSNAKRPRRDTPSAQGKSTETVIISDEDYAGNAHGGRIFNVKQLATIIEEYEKNPRPTMARLEELLKVLNQDDHTDEYNGGNVLGVTKQQIKTWFSNRRAKERLDLIKMKIKETRAGLQGSSDSDSDDDGGEDTEMKMVSASALGQVSATKEEHHHHHH
PITG_19429	Brinker	pTH7069, C-terminal GST	MADPESSATASAAKSEKKRSFTVTEKLKVVEASKAQSLRSVARQYNVDRNCVRAWRDKEAELSAMHPTAKRLPGAGRRPSTGPVSSVPAENKRGVEISPRKRNESKKPKTESETKV
PITG_19851	3 myb	pTH6838, N-terminal GST	SSRALVEGEQKPAQRTRPDADTPVAVHTDNTENSNGDIETVEDPDAPTTKRWTKSQDAALRESVRIHGEKNWKAIAELVPGRNHAQCLQRWRKVLKPGLVKGHWSFEEDQVLEYLVTQGCNNWGQIAERIPGRTPKQCRERWKNHLDPAINKGPYTEEEDSVILTAQARLGNKWSQIAQLLKGRTEDSVKIRWKSLKQNPSKAAASHAQHKKNQQQAQAAAAQQAAMGYNNSALMRQRQMQLLQQQQHHHHHH
PITG_20195	DP,E2F	pTH6838, N-terminal GST	ESQASAATSAAVTPASSGRGKKSAPTASTLASPSFTSPSPGKKRKYLKINKGLRHFSMKVCQKVEEKHVTSYNEVADDLVREFVTMRPNDAVYDEKNIRRRVYDALNVLRAMDIISKERKEIRWKGLPSNLQHDSEMLLTERNERMKSVEQKKQHLQDLLVQQVAMKNLLKRNAERHHHHHH
PITG_20387	HSF	pTH7069, C-terminal GST	MRVPKFLRSLYDILHYEDQSILTWSKDGTYFQIFDTKRLEIVVLPKYFKHGKFASFQRQLNNFGFRKWTKTQSSVCTFSHHHLVRCHPQQLAEFISRRPPSNGMRSDVDASSAKRKRTFTELMRSGDTGTSAAAKMIKRENDSFNRTE
PITG_21124	GCR1	pTH7069, C-terminal GST	MSRKINSEHELWAEWHEGLTNHPSTEYLEATYGRKWRLSAKESKIFSIRLCIIKHLSRRVGCVVTPPAARWPTASGGRETKNSVDLVYSV
PITG_21177	2 myb	pTH7069, C-terminal GST	MNPGRLPTSAGMQQDRQPGTDSGTELGRNHSGFPHGNNDLSTVASNSRPEWRRDEHGRFMQALELYGSRRTGDEWRLITAFVGSRTIEEVHLHGRQYLQRLIQSLPSSPEATNAGRYLFSAGSQNDPNRQNYQNYQVSRGVGPQKLRVSKRPVPVPTGGTSALSAAALECAQSMSVQQYHNQQLQYQHHAGIAASHRNGRRSKPWTFHEEKAFETVLAGWAGSKSYPWARIAAAIPGKTANDVRSRYEEMVGEIASIESGEVPASENPKLNNVPRGQTAVRPHGLASTLSQRAVPPP
PITG_22165	Bzip	pTH6838, N-terminal GST	RQAAVVPSAIVPTSKASKASTSSRALATSSNNGGSSDEDGNLGEDDSQKKKERRRQQVRYASRRRRKKQKDEESFLRDRIAELKEQIRIIGGDLTEQCSQMAGMSEQALTEAYEKQMVTVQTLRKDNNKLKEQLLQHENFARMIQYGLNALHHHHHH
PITG_22459	HSF	pTH7069, C-terminal GST	MRGVPGLNLDKVQPVMDAPPIKPREVAPFLRSLRRMLDDESNQILRWTPNGRAFEILDMDRMMNEVLPKYFKHRKYTSFQRQLNYFSFKKWTKSKAVVCTFSNDCFLRDRPDLSWRITRKKSVHTGGFTPRKSRPATVDTPPKTKGNLEPTKLQLVPRKGSWKRDIAIRV
PITG_23160	AP2/PHD	pTH6838, N-terminal GST	AATATAPSTAAPDGRPVVPPSASVARAASPAPASATASASAKPTILMKESKYRGVSKVSMKGVKKPFVAKLWQGSKYLQLGTFGSEIEAAHAYDKAALMHYGKSAQLNFPHLHESFIRPEVAFSVRPQNSSSAAAATALSAPAHASSVDIYSSSGRGRGRGRHHHHHH
