# Supplementary material for: Transcription factor binding specificities of the oomycete Phytophthora infestans reflect conserved and divergent evolutionary patterns and predict function
Source: BMC Genomics. 2024 Jul 23;25:710. doi: 10.1186/s12864-024-10630-6 (PMC11267843; doi:10.1186/s12864-024-10630-6)
Supplement: Supplementary file 2 — Supplementary Material 2 [file 12864_2024_10630_MOESM2_ESM.xlsx]

## Sheet: Sheet1
Family Name	Phytophthora infestans	Phytophthora parasitica	Phytophthora sojae	Pythium aphanidermatum	Globisporangium ultimum	Saprolegnia parasitica	Hyaloperonospora arabidopsidis	Albugo laibachii	Thalassiosira pseudonana	Aureococcus anophagefferens	Phaeodactylum tricornutum	Bigelowiella natans	Plasmodium falciparum	Tetrahymena thermophila	Naegleria gruberi	Batrachochytrium dendrobatidis	Magnaporthe oryzae	Ustilago maydis	Danio rerio	Homo sapiens	Arabidopsis thaliana	Oryza sativa	Family Name
Taxonomy level 1	SAR supergroup	SAR supergroup	SAR supergroup	SAR supergroup	SAR supergroup	SAR supergroup	SAR supergroup	SAR supergroup	SAR supergroup	SAR supergroup	SAR supergroup	SAR supergroup	SAR supergroup	SAR supergroup	(Excavata)	Opisthokonta	Opisthokonta	Opisthokonta	Opisthokonta	Opisthokonta	Viridiplantae	Viridiplantae
Taxonomy level 2	Stramenopile	Stramenopile	Stramenopile	Stramenopile	Stramenopile	Stramenopile	Stramenopile	Stramenopile	Stramenopile	Stramenopile	Stramenopile	Rhizaria	Alveolata	Alveolata	Discoba	Fungi	Fungi	Fungi	Metazoa	Metazoa	Streptophyta	Streptophyta
Taxonomy level 3	Oomycete	Oomycete	Oomycete	Oomycete	Oomycete	Oomycete	Oomycete	Oomycete	Ochrophyta (diatom)	Ochrophyta (diatom)	Ochrophyta (diatom)	Circozoa	Apicomplexan	Ciliophora	Heterolobosea	Early-branching fungi	Ascomycete	Basidiomycete	Chordata	Chordata	Dicot	Monocot
Flagellated life-stage?	Yes	Yes	Yes	Yes	Yes	Yes	No	Yes	Yes	Yes	Yes	Yes	Yes	Yes	Yes	Yes	No	No	Yes	Yes	No	No
Myb (1, 2, 3R)	56	74	65	74	75	88	37	37	33	51	28	41	6	29	39	15	13	9	19	14	274	220	Myb (1, 2, 3R)
bZIP	36	40	31	27	26	27	26	20	22	7	29	15	0	17	9	13	23	13	82	52	79	87	bZIP
C2H2 ZF	22	28	23	17	36	29	16	14	1	4	3	94	2	26	6	36	53	23	1179	731	70	69	C2H2 ZF
HSF	17	19	22	20	20	33	11	47	105	24	71	2	0	3	0	1	3	4	5	8	24	24	HSF
CENPB	7	9	5	16	20	5	1	14	1	0	0	0	0	0	0	0	1	1	0	11	0	0	CENPB
RWP-RK	13	14	15	12	15	6	11	9	0	0	0	0	0	0	43	0	0	0	0	0	15	9	RWP-RK
Homeodomain	7	6	6	5	6	9	6	9	9	0	5	8	0	1	12	5	6	6	259	198	94	86	Homeodomain
Sox	3	3	3	3	3	3	3	2	50	16	39	37	3	12	18	9	12	9	45	29	17	18	Sox
TCR/CxC	3	3	4	4	3	4	4	3	6	2	6	2	0	14	1	0	0	0	2	1	10	12	TCR/CxC
Brinker	5	5	3	1	2	0	3	1	0	0	0	0	0	0	0	1	0	0	3	1	0	0	Brinker
Pipsqueak	5	4	4	3	6	2	0	1	0	0	0	0	0	0	0	0	0	2	5	2	0	1	Pipsqueak
bHLH	5	6	6	4	4	3	6	4	5	0	4	5	0	0	0	10	9	12	130	108	146	129	bHLH
GCR1	4	6	7	2	0	0	0	0	0	0	0	0	0	0	1	0	1	0	0	0	0	0	GCR1
E2F	3	4	3	3	4	6	2	6	3	2	5	8	0	7	3	0	0	0	10	11	9	9	E2F
ARID/BRIGHT	3	2	2	2	2	1	2	2	0	0	0	10	1	2	3	4	3	3	11	6	6	6	ARID/BRIGHT
CBF/NF-Y	2	2	1	2	2	1	1	0	0	1	1	1	1	1	1	1	1	1	2	1	10	11	CBF/NF-Y
MADS box	1	1	1	2	1	1	1	1	0	0	0	3	0	1	2	1	4	2	8	6	109	58	MADS box
CG-1	1	1	1	0	1	0	1	2	0	0	0	1	0	1	0	1	0	0	3	2	6	6	CG-1
CSD	1	1	1	0	1	2	1	0	5	13	6	18	1	4	0	0	0	0	6	5	4	5	CSD
CxxC	1	1	1	0	1	1	2	1	4	4	1	0	0	0	0	0	0	0	17	11	0	0	CxxC
Whirly	1	1	1	0	1	1	1	1	1	0	1	2	0	1	0	0	0	0	0	0	3	2	Whirly
AP2	1	1	1	1	0	1	1	0	6	5	1	9	26	0	1	0	0	0	6	5	142	126	AP2
Forkhead	0	0	0	0	0	0	0	0	0	0	0	0	0	1	1	3	4	4	66	49	0	0	Forkhead
DM	0	0	0	0	0	0	0	0	0	0	0	0	0	0	0	0	0	0	7	7	0	0	DM
APSES	0	0	0	0	0	0	0	0	0	0	0	0	0	1	1	4	3	2	0	0	0	0	APSES
Copper fist	0	0	0	0	0	0	0	0	0	0	0	0	0	0	0	1	2	0	0	0	0	0	Copper fist
FAR1	0	0	0	0	0	0	0	0	0	0	0	2	0	0	0	0	4	1	0	0	17	28	FAR1
GATA	0	0	0	0	0	0	0	0	0	1	0	0	0	0	5	8	9	11	12	10	29	23	GATA
Grainyhead	0	0	0	0	0	0	0	0	0	0	0	0	0	0	0	0	1	0	7	6	0	0	Grainyhead
PhoG	0	0	0	0	0	0	0	0	0	0	0	0	0	0	0	2	3	1	2	2	0	0	Ndt80/PhoG
NFX	0	0	0	0	0	0	0	0	0	0	0	1	0	1	1	1	1	0	1	2	2	2	NFX
Paired box	0	0	0	0	0	0	0	0	0	0	0	0	0	1	0	0	1	1	7	4	0	0	Paired box
RFX	0	0	0	0	0	0	0	0	0	0	0	0	0	0	1	1	1	1	8	8	0	0	RFX
TEAD	0	0	0	0	0	0	0	0	0	0	0	0	0	1	0	0	1	1	4	4	0	0	TEA
Zinc cluster	0	0	0	0	0	0	0	0	4	0	1	26	0	0	78	15	158	88	0	0	0	0	Zinc cluster
PLATZ	0	0	0	0	0	0	0	0	0	0	0	0	0	0	0	0	0	0	0	0	14	14	PLATZ
C2HC ZF	0	0	0	0	0	0	0	0	0	0	0	0	0	0	0	0	0	0	9	7	0	0	C2HC ZF
CCCH ZF	0	0	0	0	0	0	0	0	0	0	0	0	0	0	0	0	0	0	0	3	0	0	CCCH ZF
CUT	0	0	0	0	0	0	0	0	0	0	0	0	0	0	0	0	0	0	1	0	0	0	CUT
EBF1	0	0	0	0	0	0	0	0	0	0	0	0	0	0	0	0	0	0	6	4	0	0	EBF1
ETS	0	0	0	0	0	0	0	0	0	0	0	0	1	0	0	0	0	0	31	28	0	0	Ets
GCM	0	0	0	0	0	0	0	0	0	0	0	0	0	0	0	0	0	0	2	2	0	0	GCM
GTF2I-like	0	0	0	0	0	0	0	0	0	0	0	1	0	0	0	0	0	0	1	4	0	0	GTF2I-like
IRF	0	0	0	0	0	0	0	0	0	0	0	0	0	0	0	0	0	0	13	9	0	0	IRF
MBD	0	0	0	0	0	0	0	0	5	9	1	3	0	0	0	0	0	0	10	10	12	11	MBD
Prospero	0	0	0	0	0	0	0	0	1	0	0	0	0	0	1	0	0	0	3	2	0	0	Prospero
Rel	0	0	0	0	0	0	0	0	0	0	0	0	0	0	0	0	0	0	13	10	0	0	Rel
Runt	0	0	0	0	0	0	0	0	0	0	0	0	0	0	0	0	0	0	5	3	0	0	Runt
STAT	0	0	0	0	0	0	0	0	0	0	0	0	0	0	0	0	0	0	8	7	0	0	STAT
T-box	0	0	0	0	0	0	0	0	0	0	0	0	0	0	0	0	0	0	24	16	0	0	T-box
THAP	0	0	0	0	0	0	0	0	0	0	0	0	0	0	0	0	0	0	39	12	0	0	THAP finger
B3	0	0	0	0	0	0	0	0	0	0	0	0	0	0	0	0	0	0	0	0	112	89	B3
Dof	0	0	0	0	0	0	0	0	0	0	0	0	0	0	0	0	0	0	0	0	37	26	Dof
EIN3	0	0	0	0	0	0	0	0	0	0	0	0	0	0	0	0	0	0	0	0	6	8	EIN3
GRAS	0	0	0	0	0	0	0	0	0	0	0	0	0	0	0	0	0	0	0	0	34	51	GRAS
Leafy	0	0	0	0	0	0	0	0	1	0	0	0	0	1	0	0	0	0	0	0	1	1	Leafy
LOB	0	0	0	0	0	0	0	0	0	0	0	1	0	0	0	0	0	0	0	0	44	31	LOB
NAC/NAM	0	0	0	0	0	0	0	0	0	0	0	0	0	0	0	0	0	0	0	0	114	101	NAC/NAM
SBP	0	0	0	0	0	0	0	0	0	1	1	0	0	0	0	0	0	0	0	0	16	17	SBP
Storekeeper	0	0	0	0	0	0	0	0	0	0	0	2	0	1	0	1	0	0	3	0	25	17	Storekeeper
TCP	0	0	0	0	0	0	0	0	0	0	0	0	0	0	0	0	0	0	0	0	24	24	TCP
WRC	0	0	0	0	0	0	0	0	0	0	0	0	0	0	0	0	0	0	0	0	12	15	WRC
WRKY	0	0	0	0	0	0	0	0	0	0	0	0	0	0	0	0	0	0	0	0	73	80	WRKY
TOTAL	197	231	206	198	229	223	136	174	262	140	203	292	41	126	227	133	317	195	2074	1411	1590	1416
